# Supplementary material for: Admission Cytokine Profiling for ICU Mortality Prediction in Heterogeneous Acute Respiratory Failure: An Exploratory Cytokine Profiling Study
Source: Diagnostics (Basel). 2026 Jun 12;16(12):1814. doi: 10.3390/diagnostics16121814 (PMC13298018; doi:10.3390/diagnostics16121814)
Supplement: Supplementary file 1 [file diagnostics-16-01814-s001.zip]

Archive with 1 entries (1 files):
- diagnostics-4354059-supplementary.pdf
